# Supplementary material for: Pre-Pregnancy Diet and Vaginal Environment in Caucasian Pregnant Women: An Exploratory Study
Source: Front Mol Biosci. 2021 Jul 28;8:702370. doi: 10.3389/fmolb.2021.702370 (PMC8356051; doi:10.3389/fmolb.2021.702370)
Supplement: Supplementary file 2 [file DataSheet2.xlsx]

## Sheet: data
Samples	Formate-8.4415	Hypoxanthine-8.1958	Adenine-8.1866	Xanthine-7.9365	Hippurate-7.8238	Tryptophan-7.7316	Benzoate-7.4743	Phenylalanine-7.3800	Phenylpropionate-7.3198	Tyramine-7.2123	4-Hydroxyphenylacetate-7.1889	4-Hydroxyphenyllactate-6.8472	Fumarate-6.5076	Inosine-6.0888	UDP-5.9707	Uridine-5.8975	Uracil-5.7928	Maltose-5.2280	Ascorbate-4.5071	1,3-Dihydroxyacetone-4.4107	Hydroxyacetone-4.3669	Threonine-4.2471	Lactate-4.1046	Serine-3.9705	Glycine-3.5534	Glucose-3.5209	Methanol-3.3488	Taurine-3.2444	sn-Glycero-3-phosphocholine-3.2158	O-Acetylcholine-3.2060	Choline-3.1912	Ethanolamine-3.1345	Malonate-3.1196	Creatinine-3.0356	Creatine-3.0242	Cadaverine-2.9977	Asparagine-2.8804	TMA-2.8716	Aspartate-2.7846	Sarcosine-2.7442	DMA-2.7072	Methylamine-2.5927	Glutamine-2.4435	Succinate-2.3936	Pyruvate-2.3620	Glutamate-2.3382	4-Aminobutyrate-2.2977	5-Aminopentanoate-2.2332	Methionine-2.1257
1	0.141476	0.00272927	0.00592285	0.0168967	0.00674399	0.00347047	0.00478354	0.00779495	0.00794529	0.0468057	0.0371532	0.00493591	0.00232658	0.00772846	0.0212077	0.00883535	0.00916038	0.102874	0.00368575	0.00177916	0.00290103	0.0536364	2.88898	0.0527936	0.0631235	0.0533271	0.0145816	0.186433	0.00243904	0.000879451	0.0125174	0.0355768	0.0212484	0.038861	0.0358199	0.0558281	0.0363459	0.0265253	0.0318854	0.00809507	0.00197927	0.0185013	0.0485515	1.06023	0.146164	0.447669	0.0234073	0.0854723	0.0130134
2	0.0266185	0.00468915	0.0119924	0.00367036	0.00708156	0.0133421	0.00617342	0.05314	0.0639371	0.0039112	0.0428221	0.00482558	0.00125227	0.00508026	0.0177206	0.0148859	0.00818977	0.0328846	0.00282939	0.00153722	0.002118	0.0830029	2.49864	0.103805	0.102066	0.0268618	0.00795577	0.068514	0.00964186	0.00165212	0.00447362	0.0228233	0.0031604	0.0272573	0.0271423	0.00778754	0.0147235	0.000339654	0.0544774	0.0246624	0.00124029	0.00170121	0.024125	0.0198207	0.0935845	0.504894	0.0244698	0.0139131	0.00982973
3	0.0277977	0.00358957	0.0231023	0.00584245	0.00845037	0.00854186	0.00411977	0.0326949	0.0441864	0.00997744	0.020202	0.00542558	0.000813823	0.00452579	0.0196094	0.024467	0.00676795	0.212818	0.00904943	0.00217962	0.00169588	0.0610577	1.7906	0.0547366	0.072845	0.0597544	0.011094	0.074829	0.0107487	0.000452883	0.00863328	0.0219705	0.00137527	0.00656068	0.0280071	0.0122829	0.0171087	0.000253749	0.0296992	0.00396508	0.000482121	0.00162224	0.0647909	0.0165827	0.00858565	0.21776	0.0260469	0.0197243	0.022239
4	0.0250608	0.00249271	0.0109581	0.00410735	0.00527106	0.0103981	0.0032793	0.0174125	0.0303499	0.00229112	0.019249	0.0102623	0.0012075	0.0070582	0.0118735	0.0103329	0.00614337	0.210321	0.00223952	0.00334993	0.00199964	0.0572801	2.21216	0.088224	0.051281	0.0749181	0.0120781	0.0751064	0.0125015	0.00048615	0.0152721	0.0175856	0.00117382	0.0106184	0.0221017	0.00624213	0.0106459	0.00028353	0.0187229	0.0053232	0.000569152	0.00127175	0.035932	0.0321516	0.0182752	0.231432	0.00831069	0.0127487	0.0125156
5	0.0353202	0.00162452	0.0114919	0.005081	0.0095097	0.00839504	0.00395153	0.0270221	0.0367467	0.00373264	0.0217668	0.00472219	0.00148245	0.00835207	0.0141751	0.0234653	0.00538773	0.227129	0.00310946	0.00129687	0.00260827	0.0447083	1.38778	0.0779951	0.0510945	0.0699429	0.00869842	0.0828439	0.0100183	0.00107457	0.00408472	0.0202482	0.00142348	0.0204557	0.0247017	0.00468472	0.0137403	0.000312325	0.0226045	0.00225966	0.000955785	0.00126837	0.0424962	0.0194731	0.00345338	0.220739	0.00597317	0.0142842	0.018089
6	0.0111257	0.0019991	0.0209281	0.00268191	0.00243224	0.0110769	0.00138576	0.0602074	0.0704705	0.00197859	0.046146	0.00173371	0.000521649	0.0013201	0.0091551	0.00310413	0.00756503	0.163611	0.00443105	0.000626606	0.00121179	0.110078	1.49411	0.113898	0.111778	0.030753	0.00533223	0.0592075	0.00845015	0.000981645	0.00957819	0.0226589	0.00215943	0.0137711	0.0266931	0.00181404	0.0397132	0.000470656	0.0399407	0.0109626	0.000486622	0.000477184	0.0348149	0.0142347	0.00856457	0.390145	0.0123737	0.0185704	0.0226751
7	0.0207108	0.00242663	0.00872026	0.00226035	0.014393	0.0134275	0.00199581	0.0548235	0.0573697	0.00301603	0.0312767	0.00788073	0.000624282	0.00399188	0.00939026	0.00763591	0.00296641	0.0506509	0.00160804	0.00150721	0.00193294	0.0783794	3.03616	0.0888068	0.0891916	0.0230622	0.0104008	0.060553	0.00867455	0.00142278	0.00391048	0.0180941	0.00157302	0.0229717	0.0182618	0.0233406	0.0258849	0.000359633	0.0366809	0.0246115	0.00134479	0.00135665	0.0214495	0.246408	0.00833242	0.0916051	0.173368	0.0157181	0.00585404
8	0.402089	0.0027123	0.0025123	0.00453432	0.00512243	0.00704455	0.00461271	0.0181946	0.0210475	0.0148618	0.0246662	0.00715167	0.00138401	0.00455707	0.0227374	0.00877344	0.00570418	0.13042	0.00331379	0.00705322	0.00325706	0.046744	2.26624	0.0239655	0.123425	0.0859597	0.0170972	0.117122	0.0291122	0.000513609	0.00628568	0.0278229	0.00333182	0.0233603	0.0497327	0.0122261	0.0130746	0.000829985	0.0152372	0.0044589	0.0012901	0.00244924	0.0193946	0.0732142	0.15386	0.149281	0.0075993	0.158796	0.00439155
9	0.0186018	0.00178463	0.0056231	0.002737	0.00687757	0.00892143	0.00154315	0.0266064	0.0323862	0.00200103	0.0244946	0.00407098	0.000454673	0.00339007	0.00809879	0.00557182	0.00448402	0.265078	0.00247289	0.00517119	0.00156914	0.0668851	2.61589	0.169722	0.112663	0.0200764	0.00948399	0.0656751	0.00669604	0.000928379	0.00275574	0.00930962	0.000648218	0.00897509	0.017975	0.00633823	0.010226	0.0002183	0.0215719	0.016995	0.000784925	0.000815295	0.0322531	0.0244652	0.0381963	0.332369	0.015746	0.00769272	0.00791063
10	0.0307063	0.00408274	0.0157063	0.00409416	0.00599469	0.0109423	0.00361537	0.0416545	0.0531479	0.00256214	0.0344565	0.00439065	0.000980152	0.00314329	0.0101184	0.00668672	0.00555715	0.166645	0.00328545	0.000595599	0.00202963	0.061808	2.19441	0.0912676	0.0733054	0.0369343	0.0125518	0.0807341	0.0106459	0.00142645	0.00419275	0.0180727	0.00165793	0.0262	0.0284311	0.00822543	0.0225127	0.00038718	0.0356403	0.0179645	0.000930754	0.000909525	0.0261882	0.0248766	0.0215633	0.332488	0.0190751	0.0203277	0.0075959
11	0.0227792	0.00266379	0.0115593	0.00317145	0.00793925	0.00899808	0.00223236	0.0208374	0.036992	0.00236017	0.0258951	0.00490466	0.000943662	0.00423901	0.0116207	0.00799408	0.00469201	0.152616	0.00264017	0.00590445	0.00109209	0.051737	3.12371	0.0920502	0.0819204	0.0218764	0.0105502	0.0574861	0.00815673	0.000755188	0.00565264	0.0130485	0.00113643	0.0111912	0.0229236	0.0110731	0.0156763	0.000474106	0.0255821	0.0188034	0.000933235	0.00122485	0.0235855	0.183964	0.000883145	0.361753	0.0166915	0.00786732	0.00748492
12	0.0360332	0.00471925	0.0198984	0.0031381	0.00387744	0.0104067	0.00208598	0.0434364	0.0509838	0.00267836	0.0236439	0.00623387	0.00123347	0.00227107	0.01238	0.00612952	0.00619525	0.217931	0.0127302	0.000504181	0.00243425	0.046768	2.46897	0.0857354	0.0719272	0.058754	0.00912071	0.0820087	0.0078396	0.000884669	0.00342511	0.0213506	0.00149523	0.00837646	0.0245558	0.00799657	0.0216943	0.0003327	0.0304517	0.00491312	0.00049062	0.000929926	0.0161213	0.0129536	0.00818335	0.366369	0.0107066	0.02638	0.021506
13	0.0619324	0.00338961	0.0289672	0.0050712	0.00645912	0.00832349	0.00331235	0.0130934	0.0212126	0.00300226	0.011889	0.00517404	0.00108381	0.00496731	0.0216986	0.0129547	0.00905948	0.497006	0.00343693	0.000643176	0.00173116	0.0461794	1.34701	0.136735	0.0700886	0.0422994	0.014486	0.0875175	0.00884012	0.000711757	0.00568568	0.0154345	0.000610294	0.00665967	0.0383139	0.0044623	0.0087609	0.000269503	0.0149443	0.00200268	0.000339131	0.00152098	0.0533194	0.0191242	0.00410569	0.215908	0.00660588	0.0166102	0.0133821
14	0.0609483	0.00283677	0.019737	0.00453905	0.00498678	0.010698	0.00333302	0.0387564	0.0483888	0.00299607	0.0306806	0.00374356	0.00068069	0.00626705	0.0115155	0.00806916	0.00928215	0.191324	0.00241564	0.00354767	0.00209946	0.0657813	1.52869	0.0755959	0.051172	0.0583889	0.0154589	0.0719844	0.0105218	0.00123959	0.00414794	0.0230625	0.00207865	0.0151023	0.0222002	0.00505021	0.0199753	0.00029839	0.0309827	0.0156558	0.000857943	0.00132786	0.028809	0.01033	0.00786881	0.312902	0.0143974	0.0200063	0.00902021
15	0.0336692	0.00365934	0.00764951	0.00348575	0.00966365	0.00900584	0.00337551	0.0244961	0.039691	0.00260809	0.0270677	0.0045945	0.000749478	0.00499139	0.0154072	0.00870879	0.00441341	0.133558	0.00213734	0.00830757	0.00135231	0.0551012	3.33143	0.0782736	0.0751989	0.0338096	0.013166	0.0740456	0.00938261	0.000700417	0.0123604	0.01913	0.00157549	0.00882877	0.0206036	0.00910192	0.0127623	0.000485761	0.0233708	0.0147671	0.00101484	0.00160533	0.0287212	0.142443	0.128338	0.313577	0.0161204	0.00749664	0.00670014
16	0.0509523	0.00459949	0.0259418	0.00843917	0.0106355	0.0111137	0.00492534	0.0296458	0.0386239	0.00313773	0.0236797	0.00678218	0.00197665	0.00704014	0.0205406	0.00851906	0.0120569	0.160808	0.00335612	0.00129975	0.00252817	0.059407	1.99814	0.0763137	0.0662211	0.0474324	0.0200862	0.0970505	0.0108055	0.00117225	0.00392617	0.0191279	0.0023063	0.0152866	0.0315408	0.00553804	0.015118	0.000418448	0.0275883	0.0114702	0.000955103	0.00147204	0.0326512	0.0402342	0.0203166	0.303174	0.0136611	0.0123058	0.0103824
17	0.0288502	0.00342804	0.0084354	0.00211053	0.00506705	0.00971562	0.00177407	0.0393138	0.0423769	0.00204183	0.0232528	0.00477058	0.000520687	0.00379639	0.00862171	0.0065352	0.00433582	0.290468	0.00178454	0.00463833	0.00166703	0.0508213	2.9357	0.148338	0.088357	0.0212709	0.0211386	0.0563333	0.00626094	0.000793222	0.00324728	0.0152245	0.0012403	0.00875521	0.0167546	0.00900415	0.00844885	0.000258428	0.0254913	0.0137937	0.000788289	0.000666816	0.0213354	0.0375586	0.0100151	0.310429	0.0290874	0.0101817	0.012213
18	0.0339307	0.00381206	0.00465323	0.00611491	0.00471485	0.00537979	0.00370882	0.00945525	0.00982418	0.029163	0.0262933	0.00435953	0.00141667	0.00405468	0.0163538	0.0116392	0.00665441	0.180084	0.00227025	0.00165685	0.00195662	0.0908223	2.91483	0.0512426	0.153769	0.136362	0.0209175	0.141542	0.0181717	6.71165e-05	0.00244158	0.0222576	0.0141063	0.0340233	0.0347852	0.0241525	0.0214246	0.0122377	0.0247973	0.00332671	0.00238274	0.00543166	0.0533619	0.092379	0.113381	0.197204	0.00538386	0.0661154	0.0127839
19	0.0411123	0.0040611	0.0156187	0.00499241	0.0049422	0.016524	0.00328751	0.064831	0.0712303	0.00293106	0.0380575	0.00748637	0.00127208	0.00471314	0.0119112	0.00673221	0.00553646	0.069039	0.00182736	0.00146813	0.00131965	0.0714853	2.68719	0.0543698	0.0736125	0.0628253	0.015452	0.0953187	0.0111357	0.00157344	0.0047687	0.0219384	0.0019663	0.0046366	0.0223751	0.0093335	0.0305416	0.000530072	0.0391668	0.00661127	0.000381604	0.000986663	0.0267805	0.0122977	0.0085567	0.417572	0.0109286	0.018574	0.0279565
20	0.0283309	0.0022177	0.00347169	0.00219131	0.00312944	0.00651093	0.00189498	0.0147565	0.0260136	0.00162321	0.0198255	0.00361503	0.000575648	0.00211838	0.0102557	0.00581803	0.00262554	0.214795	0.00159042	0.000547335	0.000770189	0.0545162	3.41452	0.000377588	0.0755697	0.0754789	0.0108307	0.0522663	0.0195736	0.000585961	0.0356873	0.0111816	0.000973829	0.00661686	0.0163696	0.00930356	0.00759314	0.000279468	0.00838283	0.00982309	0.000949765	0.00096608	0.0238828	0.0945964	0.0887395	0.219074	0.0130517	0.00397264	0.0053111
21	0.0440892	0.00220228	0.00873882	0.0045095	0.0106896	0.00941079	0.00337009	0.0368543	0.0499257	0.00225226	0.029255	0.00676885	0.00118083	0.00448414	0.0140528	0.00922809	0.00627253	0.0587635	0.00294837	0.00890404	0.00192793	0.0649379	3.45768	0.0745873	0.0788439	0.0159467	0.0185085	0.0700688	0.00727922	0.000979963	0.00282175	0.0151881	0.00152576	0.0189021	0.0212184	0.00955498	0.0197961	0.000361704	0.0271712	0.0232611	0.00139156	0.00131058	0.0329988	0.235599	0.0634946	0.380331	0.0232147	0.0156321	0.00835339
22	0.0392765	0.00316385	0.00917	0.0042146	0.00704185	0.00863917	0.00380021	0.0141833	0.0305017	0.00536037	0.0242649	0.0042269	0.00122046	0.00716965	0.0174131	0.0117388	0.00459071	0.123188	0.00351171	0.00196274	0.00159349	0.0739931	4.05196	0.0932334	0.0936874	0.0238357	0.0122546	0.0747012	0.00824042	0.000849899	0.00725167	0.0207918	0.00112971	0.0283338	0.0253593	0.00574261	0.00771699	0.00021952	0.0125171	0.0107729	0.0016235	0.0015431	0.0390943	0.0926198	0.0600001	0.294683	0.0128489	0.0147761	0.00890049
23	0.022957	0.00363976	0.0163951	0.00391457	0.00317522	0.0162446	0.00130941	0.0841851	0.0829217	0.00155242	0.0415064	0.00955366	0.00109672	0.00238222	0.00805298	0.00765773	0.00352475	0.0537661	0.000777424	0.000682109	0.00126163	0.0876507	2.58547	0.0764306	0.0887043	0.0489607	0.00732316	0.104087	0.0122131	0.00203265	0.00571852	0.0179148	0.00188162	0.00841229	0.0243432	0.0118312	0.0359745	0.000884764	0.0431442	0.0222541	0.000523477	0.000558466	0.0284896	0.0583504	0.0161037	0.386251	0.0186705	0.0194395	0.0211307
24	0.0504082	0.00437472	0.0210488	0.00616665	0.0309048	0.0130838	0.00397001	0.0415553	0.0525867	0.00335377	0.0300662	0.00310559	0.00120494	0.00627676	0.0145279	0.0132711	0.0100939	0.111325	0.00274273	0.000808561	0.00159453	0.0667204	1.83267	0.0549649	0.0720472	0.0557384	0.0160501	0.115785	0.0138524	0.00115488	0.00870652	0.0242358	0.00170003	0.0185019	0.0380522	0.00604655	0.0166544	0.000419977	0.0421335	0.0175397	0.00111218	0.00102575	0.0480163	0.0276	0.0119334	0.38416	0.0177959	0.0176678	0.011675
[truncated: 14 more columns]
